# Supplementary material for: Genetic variation in the MacAB-TolC efflux pump influences pathogenesis of invasive Salmonella isolates from Africa
Source: PLoS Pathog. 2020 Aug 24;16(8):e1008763. doi: 10.1371/journal.ppat.1008763 (PMC7446830; doi:10.1371/journal.ppat.1008763)
Supplement: S1 Table — (XLSX) [file ppat.1008763.s005.xlsx]

## Sheet: Supplementary_Table_strain_list
Strains	Sequence Type	Accession Number/Barcode	Source	Country of Origin	Reference
Typhi_CT18	NA	AL513382.1	GenBank	NA	NA
4/74	ST19	CP002487.1	GenBank	UK	Richardson et al., 2011
D23580	ST313	GCA_000027025.1	GenBank	Malawi	Kingsley et al. (2009) in Genome Research
STm_44	ST313	LVFU00000000	GenBank	Brazil	Almeida et al. (2017) in Infection, Genetics and Evolution
STm_47	ST313	LUIX00000000	GenBank	Brazil	Almeida et al. (2017) in Infection, Genetics and Evolution
STm_39	ST313	LUJB00000000	GenBank	Brazil	Almeida et al. (2017) in Infection, Genetics and Evolution
STm_34	ST313	LVGA00000000	GenBank	Brazil	Almeida et al. (2017) in Infection, Genetics and Evolution
STm_35	ST313	LVFZ00000000	GenBank	Brazil	Almeida et al. (2017) in Infection, Genetics and Evolution
STm_30	ST313	LVGD00000000	GenBank	Brazil	Almeida et al. (2017) in Infection, Genetics and Evolution
U82	ST313	SRR5451272	SRA	UK	Ashton and Owen et al. (2017) in Genome Medicine
U31	ST313	SRR1967938	SRA	UK	Ashton and Owen et al. (2017) in Genome Medicine
U52	ST313	SRR3284779	SRA	UK	Ashton and Owen et al. (2017) in Genome Medicine
U15	ST313	SRR1645388	SRA	UK	Ashton and Owen et al. (2017) in Genome Medicine
U11	ST313	SRR1965387	SRA	UK	Ashton and Owen et al. (2017) in Genome Medicine
U56	ST313	SRR5451268	SRA	UK	Ashton and Owen et al. (2017) in Genome Medicine
U48	ST313	SRR5451252	SRA	UK	Ashton and Owen et al. (2017) in Genome Medicine
U75	ST313	SRR5451257	SRA	UK	Ashton and Owen et al. (2017) in Genome Medicine
U74	ST313	SRR5451280	SRA	UK	Ashton and Owen et al. (2017) in Genome Medicine
U4	ST313	SRR1645545	SRA	UK	Ashton and Owen et al. (2017) in Genome Medicine
U10	ST313	SRR1965263	SRA	UK	Ashton and Owen et al. (2017) in Genome Medicine
U9	ST313	SRR1968363	SRA	UK	Ashton and Owen et al. (2017) in Genome Medicine
U7	ST313	SRR1966408	SRA	UK	Ashton and Owen et al. (2017) in Genome Medicine
U33	ST313	SRR1968269	SRA	UK	Ashton and Owen et al. (2017) in Genome Medicine
U32	ST313	SRR1969492	SRA	UK	Ashton and Owen et al. (2017) in Genome Medicine
U25	ST313	SRR1958036	SRA	UK	Ashton and Owen et al. (2017) in Genome Medicine
U51	ST313	SRR3323011	SRA	UK	Ashton and Owen et al. (2017) in Genome Medicine
U84	ST313	SRR5451256	SRA	UK	Ashton and Owen et al. (2017) in Genome Medicine
U3	ST313	SRR1646238	SRA	UK	Ashton and Owen et al. (2017) in Genome Medicine
U80	ST313	SRR5451253	SRA	UK	Ashton and Owen et al. (2017) in Genome Medicine
U8	ST313	SRR1966656	SRA	UK	Ashton and Owen et al. (2017) in Genome Medicine
U44	ST313	SRR5451287	SRA	UK	Ashton and Owen et al. (2017) in Genome Medicine
U34	ST313	SRR1966635	SRA	UK	Ashton and Owen et al. (2017) in Genome Medicine
U36	ST313	SRR1966593	SRA	UK	Ashton and Owen et al. (2017) in Genome Medicine
U38	ST313	SRR1967438	SRA	UK	Ashton and Owen et al. (2017) in Genome Medicine
U37	ST313	SRR1968962	SRA	UK	Ashton and Owen et al. (2017) in Genome Medicine
U12	ST313	SRR1967419	SRA	UK	Ashton and Owen et al. (2017) in Genome Medicine
U16	ST313	SRR1645171	SRA	UK	Ashton and Owen et al. (2017) in Genome Medicine
U46	ST313	SRR5451286	SRA	UK	Ashton and Owen et al. (2017) in Genome Medicine
U23	ST313	SRR1969854	SRA	UK	Ashton and Owen et al. (2017) in Genome Medicine
U68	ST313	SRR5451264	SRA	UK	Ashton and Owen et al. (2017) in Genome Medicine
U86	ST313	SRR5451274	SRA	UK	Ashton and Owen et al. (2017) in Genome Medicine
U70	ST313	SRR5451259	SRA	UK	Ashton and Owen et al. (2017) in Genome Medicine
U50	ST313	SRR5451285	SRA	UK	Ashton and Owen et al. (2017) in Genome Medicine
U66	ST313	SRR3322379	SRA	UK	Ashton and Owen et al. (2017) in Genome Medicine
U24	ST313	SRR1967447	SRA	UK	Ashton and Owen et al. (2017) in Genome Medicine
U40	ST313	SRR1968061	SRA	UK	Ashton and Owen et al. (2017) in Genome Medicine
U54	ST313	SRR5193685	SRA	UK	Ashton and Owen et al. (2017) in Genome Medicine
U22	ST313	SRR3048892	SRA	UK	Ashton and Owen et al. (2017) in Genome Medicine
U57	ST313	SRR5451279	SRA	UK	Ashton and Owen et al. (2017) in Genome Medicine
U83	ST313	SRR5451267	SRA	UK	Ashton and Owen et al. (2017) in Genome Medicine
U27	ST313	SRR1958303	SRA	UK	Ashton and Owen et al. (2017) in Genome Medicine
U58	ST313	SRR5451270	SRA	UK	Ashton and Owen et al. (2017) in Genome Medicine
U81	ST313	SRR5215816	SRA	UK	Ashton and Owen et al. (2017) in Genome Medicine
U53	ST313	SRR3285477	SRA	UK	Ashton and Owen et al. (2017) in Genome Medicine
U62	ST313	SRR5451283	SRA	UK	Ashton and Owen et al. (2017) in Genome Medicine
U2	ST313	SRR1646230	SRA	UK	Ashton and Owen et al. (2017) in Genome Medicine
U61	ST313	SRR5451275	SRA	UK	Ashton and Owen et al. (2017) in Genome Medicine
U14	ST313	SRR1966418	SRA	UK	Ashton and Owen et al. (2017) in Genome Medicine
U49	ST313	SRR5451278	SRA	UK	Ashton and Owen et al. (2017) in Genome Medicine
U29	ST313	SRR1968084	SRA	UK	Ashton and Owen et al. (2017) in Genome Medicine
U77	ST313	SRR5451260	SRA	UK	Ashton and Owen et al. (2017) in Genome Medicine
U59	ST313	SRR5451254	SRA	UK	Ashton and Owen et al. (2017) in Genome Medicine
U55	ST313	SRR3322345	SRA	UK	Ashton and Owen et al. (2017) in Genome Medicine
U72	ST313	SRR5451284	SRA	UK	Ashton and Owen et al. (2017) in Genome Medicine
U60	ST313	SRR5451282	SRA	UK	Ashton and Owen et al. (2017) in Genome Medicine
U1	ST313	SRR1646227	SRA	UK	Ashton and Owen et al. (2017) in Genome Medicine
U13	ST313	SRR1966509	SRA	UK	Ashton and Owen et al. (2017) in Genome Medicine
U35	ST313	SRR1966023	SRA	UK	Ashton and Owen et al. (2017) in Genome Medicine
U42	ST313	SRR3285401	SRA	UK	Ashton and Owen et al. (2017) in Genome Medicine
U41	ST313	SRR3286620	SRA	UK	Ashton and Owen et al. (2017) in Genome Medicine
U85	ST313	SRR5451269	SRA	UK	Ashton and Owen et al. (2017) in Genome Medicine
U67	ST313	SRR3323046	SRA	UK	Ashton and Owen et al. (2017) in Genome Medicine
U45	ST313	SRR5451277	SRA	UK	Ashton and Owen et al. (2017) in Genome Medicine
U18	ST313	SRR1966068	SRA	UK	Ashton and Owen et al. (2017) in Genome Medicine
U6	ST313	SRR1967248	SRA	UK	Ashton and Owen et al. (2017) in Genome Medicine
U19	ST313	SRR1969775	SRA	UK	Ashton and Owen et al. (2017) in Genome Medicine
U20	ST313	SRR3048536	SRA	UK	Ashton and Owen et al. (2017) in Genome Medicine
U17	ST313	SRR1967883	SRA	UK	Ashton and Owen et al. (2017) in Genome Medicine
U73	ST313	SRR5451273	SRA	UK	Ashton and Owen et al. (2017) in Genome Medicine
U71	ST313	SRR5451271	SRA	UK	Ashton and Owen et al. (2017) in Genome Medicine
A130	ST313	ERA000075	SRA	UK	Kingsley et al. (2009) in Genome Research
D37712	ST313	ERR023634	EBI	Malawi	Msefula et al. (2012) in PLOSone
D36233	ST313	ERR023642	EBI	Malawi	Msefula et al. (2012) in PLOSone
D37601	ST313	ERR023636	EBI	Malawi	Msefula et al. (2012) in PLOSone
D36435	ST313	ERR023638	EBI	Malawi	Msefula et al. (2012) in PLOSone
A50315	ST313	ERR023657	EBI	Malawi	Msefula et al. (2012) in PLOSone
A50070	ST313	ERR023656	EBI	Malawi	Msefula et al. (2012) in PLOSone
D36448	ST313	ERR023643	EBI	Malawi	Msefula et al. (2012) in PLOSone
D15132	ST313	ERR023620	EBI	Malawi	Msefula et al. (2012) in PLOSone
D15330	ST313	ERR023630	EBI	Malawi	Msefula et al. (2012) in PLOSone
C5158	ST313	ERR023626	EBI	Malawi	Msefula et al. (2012) in PLOSone
D36807	ST313	ERR023640	EBI	Malawi	Msefula et al. (2012) in PLOSone
A22804	ST313	ERR023654	EBI	Malawi	Msefula et al. (2012) in PLOSone
D15176	ST313	ERR023624	EBI	Malawi	Msefula et al. (2012) in PLOSone
C5371	ST313	ERR023627	EBI	Malawi	Msefula et al. (2012) in PLOSone
D15759	ST313	ERR023625	EBI	Malawi	Msefula et al. (2012) in PLOSone
D36457	ST313	ERR023639	EBI	Malawi	Msefula et al. (2012) in PLOSone
D19828	ST313	ERR023622	EBI	Malawi	Msefula et al. (2012) in PLOSone
D16287	ST313	ERR023631	EBI	Malawi	Msefula et al. (2012) in PLOSone
A16802	ST313	ERR023650	EBI	Malawi	Msefula et al. (2012) in PLOSone
A19741	ST313	ERR023653	EBI	Malawi	Msefula et al. (2012) in PLOSone
D36632	ST313	ERR023644	EBI	Malawi	Msefula et al. (2012) in PLOSone
269DRC	ST313	ERS009048	EBI	DRC	Okoro et al. (2012) in Nature Genetics
356DRC	ST313	ERS004905	EBI	DRC	Okoro et al. (2012) in Nature Genetics
270DRC	ST313	ERS009046	EBI	DRC	Okoro et al. (2012) in Nature Genetics
265DRC	ST313	ERS009034	EBI	DRC	Okoro et al. (2012) in Nature Genetics
334U	ST313	ERS009044	EBI	Uganda	Okoro et al. (2012) in Nature Genetics
958U	ST313	ERS009035	EBI	Uganda	Okoro et al. (2012) in Nature Genetics
5577	ST313	ERS004958	EBI	Kenya	Okoro et al. (2012) in Nature Genetics
5897U	ST313	ERS009037	EBI	Uganda	Okoro et al. (2012) in Nature Genetics
1905U	ST313	ERS009036	EBI	Uganda	Okoro et al. (2012) in Nature Genetics
A357	ST313	ERS007448	EBI	Malawi	Okoro et al. (2012) in Nature Genetics
A018	ST313	ERS007446	EBI	Malawi	Okoro et al. (2012) in Nature Genetics
A13198	ST313	ERS007457	EBI	Malawi	Okoro et al. (2012) in Nature Genetics
M1253289	ST313	ERS009022	EBI	Mozambique	Okoro et al. (2012) in Nature Genetics
M1175849	ST313	ERS009051	EBI	Mozambique	Okoro et al. (2012) in Nature Genetics
M1776464	ST313	ERS007624	EBI	Mozambique	Okoro et al. (2012) in Nature Genetics
M1174516	ST313	ERS007629	EBI	Mozambique	Okoro et al. (2012) in Nature Genetics
D22889	ST313	ERS005403	EBI	Malawi	Okoro et al. (2012) in Nature Genetics
5580	ST313	ERS004896	EBI	Kenya	Okoro et al. (2012) in Nature Genetics
5576	ST313	ERS004955	EBI	Kenya	Okoro et al. (2012) in Nature Genetics
5597B	ST313	ERS004898	EBI	Kenya	Okoro et al. (2012) in Nature Genetics
5579	ST313	ERS004962	EBI	Kenya	Okoro et al. (2012) in Nature Genetics
A4447	ST313	ERS007453	EBI	Malawi	Okoro et al. (2012) in Nature Genetics
A3800	ST313	ERS007451	EBI	Malawi	Okoro et al. (2012) in Nature Genetics
A4283	ST313	ERS007452	EBI	Malawi	Okoro et al. (2012) in Nature Genetics
C2167	ST313	ERS007455	EBI	Malawi	Okoro et al. (2012) in Nature Genetics
A082	ST313	ERS007447	EBI	Malawi	Okoro et al. (2012) in Nature Genetics
Q175F6	ST313	ERS033126	EBI	Malawi	Okoro et al. (2012) in Nature Genetics
D25646	ST313	ERS004895	EBI	Malawi	Okoro et al. (2012) in Nature Genetics
C2364	ST313	ERS007456	EBI	Malawi	Okoro et al. (2012) in Nature Genetics
D25248	ST313	ERS004899	EBI	Malawi	Okoro et al. (2012) in Nature Genetics
A680	ST313	ERS007450	EBI	Malawi	Okoro et al. (2012) in Nature Genetics
C2110	ST313	ERS007454	EBI	Malawi	Okoro et al. (2012) in Nature Genetics
DT2B	ST313	ERS007580	EBI	UK	Okoro et al. (2012) in Nature Genetics
254DRC	ST313	ERS009040	EBI	DRC	Okoro et al. (2012) in Nature Genetics
14DRC	ST313	ERS009029	EBI	DRC	Okoro et al. (2012) in Nature Genetics
415DRC	ST313	ERS009039	EBI	DRC	Okoro et al. (2012) in Nature Genetics
373DRC	ST313	ERS009047	EBI	DRC	Okoro et al. (2012) in Nature Genetics
146U	ST313	ERS009045	EBI	Uganda	Okoro et al. (2012) in Nature Genetics
198U	ST313	ERS009032	EBI	Uganda	Okoro et al. (2012) in Nature Genetics
666U	ST313	ERS004903	EBI	Uganda	Okoro et al. (2012) in Nature Genetics
A39129	ST313	ERS007473	EBI	Malawi	Okoro et al. (2012) in Nature Genetics
A39155	ST313	ERS007474	EBI	Malawi	Okoro et al. (2012) in Nature Genetics
D14916	ST313	ERS007461	EBI	Malawi	Okoro et al. (2012) in Nature Genetics
Q340A	ST313	ERS033119	EBI	Malawi	Okoro et al. (2012) in Nature Genetics
D25023	ST313	ERS004897	EBI	Malawi	Okoro et al. (2012) in Nature Genetics
Q255A	ST313	ERS033115	EBI	Malawi	Okoro et al. (2012) in Nature Genetics
Q363A	ST313	ERS033120	EBI	Malawi	Okoro et al. (2012) in Nature Genetics
Q134F9	ST313	ERS033123	EBI	Malawi	Okoro et al. (2012) in Nature Genetics
Q367F2	ST313	ERS033133	EBI	Malawi	Okoro et al. (2012) in Nature Genetics
Q367A	ST313	ERS033121	EBI	Malawi	Okoro et al. (2012) in Nature Genetics
Q255F4	ST313	ERS033127	EBI	Malawi	Okoro et al. (2012) in Nature Genetics
Q258A	ST313	ERS033116	EBI	Malawi	Okoro et al. (2012) in Nature Genetics
Q258F4	ST313	ERS033128	EBI	Malawi	Okoro et al. (2012) in Nature Genetics
Q363F3	ST313	ERS033132	EBI	Malawi	Okoro et al. (2012) in Nature Genetics
Q285A	ST313	ERS033117	EBI	Malawi	Okoro et al. (2012) in Nature Genetics
Q285F5	ST313	ERS033129	EBI	Malawi	Okoro et al. (2012) in Nature Genetics
Q303F5	ST313	ERS033130	EBI	Malawi	Okoro et al. (2012) in Nature Genetics
D25734	ST313	ERS004900	EBI	Malawi	Okoro et al. (2012) in Nature Genetics
Q134A	ST313	ERS033111	EBI	Malawi	Okoro et al. (2012) in Nature Genetics
J20	ST313	ERS007482	EBI	Mali	Okoro et al. (2012) in Nature Genetics
J17	ST313	ERS007480	EBI	Mali	Okoro et al. (2012) in Nature Genetics
P62	ST313	ERS007476	EBI	Mali	Okoro et al. (2012) in Nature Genetics
P78	ST313	ERS007475	EBI	Mali	Okoro et al. (2012) in Nature Genetics
P73	ST313	ERS007477	EBI	Mali	Okoro et al. (2012) in Nature Genetics
M2815310	ST313	ERS009050	EBI	Mozambique	Okoro et al. (2012) in Nature Genetics
M1605206	ST313	ERS007627	EBI	Mozambique	Okoro et al. (2012) in Nature Genetics
M2907772	ST313	ERS007619	EBI	Mozambique	Okoro et al. (2012) in Nature Genetics
PO609	ST313	ERS009024	EBI	Nigeria	Okoro et al. (2012) in Nature Genetics
PO1276	ST313	ERS009027	EBI	Nigeria	Okoro et al. (2012) in Nature Genetics
PO1124	ST313	ERS009025	EBI	Nigeria	Okoro et al. (2012) in Nature Genetics
PO1140	ST313	ERS009026	EBI	Nigeria	Okoro et al. (2012) in Nature Genetics
J27	ST313	ERS007481	EBI	Mali	Okoro et al. (2012) in Nature Genetics
I32	ST313	ERS007484	EBI	Mali	Okoro et al. (2012) in Nature Genetics
J3	ST313	ERS007479	EBI	Mali	Okoro et al. (2012) in Nature Genetics
P51	ST313	ERS007478	EBI	Mali	Okoro et al. (2012) in Nature Genetics
I7	ST313	ERS007486	EBI	Mali	Okoro et al. (2012) in Nature Genetics
I45	ST313	ERS007485	EBI	Mali	Okoro et al. (2012) in Nature Genetics
I3	ST313	ERS007483	EBI	Mali	Okoro et al. (2012) in Nature Genetics
Q18A	ST313	ERS033110	EBI	Malawi	Okoro et al. (2012) in Nature Genetics
Q175A	ST313	ERS033114	EBI	Malawi	Okoro et al. (2012) in Nature Genetics
Q18F3_S	ST313	ERS033124	EBI	Malawi	Okoro et al. (2012) in Nature Genetics
A24910	ST313	ERS007464	EBI	Malawi	Okoro et al. (2012) in Nature Genetics
D23769A	ST313	ERS007467	EBI	Malawi	Okoro et al. (2012) in Nature Genetics
A32751	ST313	ERS007465	EBI	Malawi	Okoro et al. (2012) in Nature Genetics
A38589	ST313	ERS007469	EBI	Malawi	Okoro et al. (2012) in Nature Genetics
A32773	ST313	ERS007466	EBI	Malawi	Okoro et al. (2012) in Nature Genetics
A39051	ST313	ERS007472	EBI	Malawi	Okoro et al. (2012) in Nature Genetics
A38596	ST313	ERS007470	EBI	Malawi	Okoro et al. (2012) in Nature Genetics
C13184	ST313	ERS007471	EBI	Malawi	Okoro et al. (2012) in Nature Genetics
2643	ST313	ERS1698169	SRA	DRC	Van Puyvelde et al. (2019) in Nature Communications
5232_4	ST313	ERS1698258	SRA	DRC	Van Puyvelde et al. (2019) in Nature Communications
6948_11	ST313	ERS3501163	SRA	DRC	Van Puyvelde et al. (2019) in Nature Communications
16755_3	ST313	ERS1698201	SRA	DRC	Van Puyvelde et al. (2019) in Nature Communications
16927_3	ST313	ERS1698202	SRA	DRC	Van Puyvelde et al. (2019) in Nature Communications
11711_3	ST313	ERS3501155	SRA	DRC	Van Puyvelde et al. (2019) in Nature Communications
9541_3	ST313	ERS3501175	SRA	DRC	Van Puyvelde et al. (2019) in Nature Communications
5390_4	ST313	ERS1698262	SRA	DRC	Van Puyvelde et al. (2019) in Nature Communications
4225_3	ST313	ERS1698248	SRA	DRC	Van Puyvelde et al. (2019) in Nature Communications
97	ST313	ERS1698078	SRA	DRC	Van Puyvelde et al. (2019) in Nature Communications
12146_3	ST313	ERS3501158	SRA	DRC	Van Puyvelde et al. (2019) in Nature Communications
10102_3	ST313	ERS3501148	SRA	DRC	Van Puyvelde et al. (2019) in Nature Communications
7017_3	ST313	ERS1698274	SRA	DRC	Van Puyvelde et al. (2019) in Nature Communications
12299_3	ST313	ERS3501161	SRA	DRC	Van Puyvelde et al. (2019) in Nature Communications
8944_3	ST313	ERS3501168	SRA	DRC	Van Puyvelde et al. (2019) in Nature Communications
9936_3	ST313	ERS3501181	SRA	DRC	Van Puyvelde et al. (2019) in Nature Communications
9412_3	ST313	ERS3501173	SRA	DRC	Van Puyvelde et al. (2019) in Nature Communications
9	ST313	ERS1698075	SRA	DRC	Van Puyvelde et al. (2019) in Nature Communications
3198_3	ST313	ERS1698221	SRA	DRC	Van Puyvelde et al. (2019) in Nature Communications
706	ST313	ERS1698149	SRA	DRC	Van Puyvelde et al. (2019) in Nature Communications
3974_3	ST313	ERS1698242	SRA	DRC	Van Puyvelde et al. (2019) in Nature Communications
5708_3	ST313	ERS1698265	SRA	DRC	Van Puyvelde et al. (2019) in Nature Communications
2101	ST313	ERS3501145	SRA	DRC	Van Puyvelde et al. (2019) in Nature Communications
9266_3	ST313	ERS3501172	SRA	DRC	Van Puyvelde et al. (2019) in Nature Communications
6634_3	ST313	ERS1698272	SRA	DRC	Van Puyvelde et al. (2019) in Nature Communications
1577	ST313	ERS1698160	SRA	DRC	Van Puyvelde et al. (2019) in Nature Communications
1582	ST313	ERS1698161	SRA	DRC	Van Puyvelde et al. (2019) in Nature Communications
2735	ST313	ERS1698170	SRA	DRC	Van Puyvelde et al. (2019) in Nature Communications
8820_13	ST313	ERS3501165	SRA	DRC	Van Puyvelde et al. (2019) in Nature Communications
9060_3	ST313	ERS3501170	SRA	DRC	Van Puyvelde et al. (2019) in Nature Communications
10055_3	ST313	ERS3501146	SRA	DRC	Van Puyvelde et al. (2019) in Nature Communications
9849_3	ST313	ERS3501180	SRA	DRC	Van Puyvelde et al. (2019) in Nature Communications
4174_4	ST313	ERS1698246	SRA	DRC	Van Puyvelde et al. (2019) in Nature Communications
18221_3	ST313	ERS1698227	SRA	DRC	Van Puyvelde et al. (2019) in Nature Communications
17072_3	ST313	ERS1698206	SRA	DRC	Van Puyvelde et al. (2019) in Nature Communications
15552_3	ST313	ERS1698195	SRA	DRC	Van Puyvelde et al. (2019) in Nature Communications
10100_3	ST313	ERS3501147	SRA	DRC	Van Puyvelde et al. (2019) in Nature Communications
8616_3	ST313	ERS1698310	SRA	DRC	Van Puyvelde et al. (2019) in Nature Communications
11892_3	ST313	ERS1698183	SRA	DRC	Van Puyvelde et al. (2019) in Nature Communications
11658_3	ST313	ERS3501144	SRA	DRC	Van Puyvelde et al. (2019) in Nature Communications
11949_3	ST313	ERS3501156	SRA	DRC	Van Puyvelde et al. (2019) in Nature Communications
11988_3	ST313	ERS3501157	SRA	DRC	Van Puyvelde et al. (2019) in Nature Communications
9085_3	ST313	ERS1698341	SRA	DRC	Van Puyvelde et al. (2019) in Nature Communications
10308_3	ST313	ERS3501152	SRA	DRC	Van Puyvelde et al. (2019) in Nature Communications
9114_3	ST313	ERS3501171	SRA	DRC	Van Puyvelde et al. (2019) in Nature Communications
10142_3	ST313	ERS3501149	SRA	DRC	Van Puyvelde et al. (2019) in Nature Communications
11979_3	ST313	ERS1698184	SRA	DRC	Van Puyvelde et al. (2019) in Nature Communications
11522_3	ST313	ERS3501143	SRA	DRC	Van Puyvelde et al. (2019) in Nature Communications
10293_3	ST313	ERS3501151	SRA	DRC	Van Puyvelde et al. (2019) in Nature Communications
9780_3	ST313	ERS3501179	SRA	DRC	Van Puyvelde et al. (2019) in Nature Communications
9963_3	ST313	ERS3501182	SRA	DRC	Van Puyvelde et al. (2019) in Nature Communications
8874_3	ST313	ERS3501167	SRA	DRC	Van Puyvelde et al. (2019) in Nature Communications
10958_3	ST313	ERS3501137	SRA	DRC	Van Puyvelde et al. (2019) in Nature Communications
11185_3	ST313	ERS3501138	SRA	DRC	Van Puyvelde et al. (2019) in Nature Communications
18228_3	ST313	ERS1698228	SRA	DRC	Van Puyvelde et al. (2019) in Nature Communications
12306_3	ST313	ERS3501162	SRA	DRC	Van Puyvelde et al. (2019) in Nature Communications
17399_3	ST313	ERS1698207	SRA	DRC	Van Puyvelde et al. (2019) in Nature Communications
17568_3	ST313	ERS1698210	SRA	DRC	Van Puyvelde et al. (2019) in Nature Communications
8106_3	ST313	ERS1698295	SRA	DRC	Van Puyvelde et al. (2019) in Nature Communications
7905_3	ST313	ERS1698291	SRA	DRC	Van Puyvelde et al. (2019) in Nature Communications
7772_3	ST313	ERS1698286	SRA	DRC	Van Puyvelde et al. (2019) in Nature Communications
12228_3	ST313	ERS3501160	SRA	DRC	Van Puyvelde et al. (2019) in Nature Communications
10952_3	ST313	ERS3501136	SRA	DRC	Van Puyvelde et al. (2019) in Nature Communications
11279_3	ST313	ERS3501141	SRA	DRC	Van Puyvelde et al. (2019) in Nature Communications
11428_3	ST313	ERS3501142	SRA	DRC	Van Puyvelde et al. (2019) in Nature Communications
12155_3	ST313	ERS3501159	SRA	DRC	Van Puyvelde et al. (2019) in Nature Communications
9673_3	ST313	ERS3501176	SRA	DRC	Van Puyvelde et al. (2019) in Nature Communications
11198_3	ST313	ERS3501139	SRA	DRC	Van Puyvelde et al. (2019) in Nature Communications
10433_3	ST313	ERS3501154	SRA	DRC	Van Puyvelde et al. (2019) in Nature Communications
10155_3	ST313	ERS3501150	SRA	DRC	Van Puyvelde et al. (2019) in Nature Communications
9460_3	ST313	ERS3501174	SRA	DRC	Van Puyvelde et al. (2019) in Nature Communications
9745_3	ST313	ERS3501178	SRA	DRC	Van Puyvelde et al. (2019) in Nature Communications
10393_3	ST313	ERS3501153	SRA	DRC	Van Puyvelde et al. (2019) in Nature Communications
8977_3	ST313	ERS3501169	SRA	DRC	Van Puyvelde et al. (2019) in Nature Communications
8866_3	ST313	ERS3501166	SRA	DRC	Van Puyvelde et al. (2019) in Nature Communications
9713_3	ST313	ERS3501177	SRA	DRC	Van Puyvelde et al. (2019) in Nature Communications
8351_3_R	ST313	ERS3501164	SRA	DRC	Van Puyvelde et al. (2019) in Nature Communications
10799_3	ST313	ERS3501135	SRA	DRC	Van Puyvelde et al. (2019) in Nature Communications
10587_3	ST313	ERS3501134	SRA	DRC	Van Puyvelde et al. (2019) in Nature Communications
11214_3	ST313	ERS3501140	SRA	DRC	Van Puyvelde et al. (2019) in Nature Communications
RM9437	ST19	CP012985.1	GenBank	USA	NA
138736	ST19	CP007581.1	GenBank	Israel	NA
DT104	ST19	HF937208.1	GenBank	UK	NA
33676	ST213	CP012681.1	GenBank	Mexico	NA
DT120	ST34	ERS007566	SRA	UK	NA
DT193	ST34	ERS007576	SRA	UK	NA
ATCC_13311	ST19	CP009102.1	GenBank	UK	NA
U288	ST19	NC_021151.1	GenBank	UK	NA
T000240	ST19	AP011957.1	GenBank	Japan	NA
DT2	ST19	NC_022544.1	GenBank	UK	NA
14028s	ST19	NC_016856.1	GenBank	USA	NA
ST931R	ST19	CP016385.1	GenBank	USA	NA
UK1	ST19	NC_016863.1	GenBank	USA	NA
798	ST19	CP003386.1	GenBank	UK	NA
SL1344	ST19	FQ312003.1	GenBank	USA	NA
SO2	ST302	CP014356.1	GenBank	Mexico	NA
